# Supplementary material for: Choroid plexus genes for CSF production and brain homeostasis are altered in Alzheimer’s disease
Source: Fluids Barriers CNS. 2018 Dec 12;15:34. doi: 10.1186/s12987-018-0120-7 (PMC6291926; doi:10.1186/s12987-018-0120-7)
Supplement: Supplementary file 1 — Additional file 1. Gene expression values. [file 12987_2018_120_MOESM1_ESM.xlsx]

## Sheet: Upregulated Expression Values
Sample	Title	SLC25A37	SLC25A28	SLCO4A1	SLC12A7	SLC12A6	IL1R1	IL1RL1	CA13	ATP1A1	APBA3	APBB1IP
GSM2982966	CP_ALZ_015 (ALZ = Alzheimer's Disease)	11.0116	10.1238	9.6588	10.6528	8.3722	10.6909	10.1638	5.5792	8.5095	8.6107	7.8841
GSM2982967	CP_ALZ_017	11.1634	10.1748	10.0442	9.8872	9.0631	11.375	11.4626	5.8107	8.9501	8.2454	8.5836
GSM2982968	CP_ALZ_018	11.177	10.1008	10.5987	10.0355	8.3926	11.4539	11.3889	6.0907	8.4371	7.9788	8.2428
GSM2982969	CP_ALZ_019	10.8977	9.9074	9.793	9.8871	8.6482	10.9848	10.8803	5.1828	8.184	8.2713	8.3663
GSM2982970	CP_ALZ_020	11.5838	10.0249	9.9258	9.8577	8.6693	11.7465	11.5205	5.6215	8.5978	8.2122	7.856
GSM2982971	CP_ALZ_022	11.2101	10.1697	9.9624	10.3814	8.353	11.2874	11.7016	5.5262	8.3416	8.2157	8.2277
GSM2982972	CP_ALZ_023	11.1188	9.8675	10.161	9.5545	9.3891	10.5075	9.5086	5.2324	8.3947	7.9415	8.8924
GSM2982973	CP_CTR_007 (CTR = Control)	10.5165	9.3595	7.7099	9.3892	7.4636	10.3227	6.933	5.0057	8.1661	7.5481	7.5763
GSM2982974	CP_CTR_008	10.4576	9.164	7.4722	9.3291	8.5296	10.2063	7.0342	4.5465	7.8137	7.532	8.2648
GSM2982975	CP_CTR_009	10.4701	9.2733	7.2536	9.3904	8.2638	10.1475	6.0747	5.3249	8.043	7.8435	7.3652
GSM2982976	CP_CTR_010	10.3456	9.2907	7.784	9.2765	7.8417	10.6795	6.5961	5.5177	7.6345	7.5723	7.5563
GSM2982977	CP_CTR_011	10.445	9.4938	8.8714	9.1483	8.5301	10.3456	9.2585	5.3493	8.7582	7.601	7.7297
GSM2982978	CP_CTR_012	10.9142	9.889	9.9023	9.64	8.4248	11.4588	9.1657	4.6388	7.8068	8.1078	8.0512
Gene expression values by sample for genes upregulated in AD
Gene Symbol	Gene Name
SLC25A37	Solute Carrier Family 25 Member 37: Mitochondrial Iron Transporter
SLC25A28	Solute Carrier Family 25 Member 28; Mitochondrial Iron Transporter
SLCO4A1	Solute Carrier Organic Anion Transporter Family Member 4A1; Organic Anion Transporter
SLC12A7	Solute Carrier Family 12 Member 7; KCC4 K-Cl cotransporter
SLC12A6	Solute Carrier Family 12 Member 6; KCC3 K-Cl cotransporter
IL1R1	Interleukin-1 Receptor
IL1RL1	Interleukin 1 receptor-like 1
CA13	Carbonic Anhydrase 13
ATP1A1	Na-K ATPase Transporting Subunit Alpha 1
ABPA3	Amyloid Beta Precursor Protein (APP) Binding family A member 3
APBB1IP	APP Binding family B member 1 interacting protein

## Sheet: Downregulated Expression Values
Sample	Title	SLC26A2	SLC5A5	SLC4A10	SLC4A5	SLC12A1	SLC12A2	ATP1A2	ATP1B1	CA4	CA2	CA3	ATP5L	ATP23	ATP5G3	ATPAF1	ATP5B	CLDN18	CLDN11	CLDN5	APP
GSM2982966	CP_ALZ_015 (ALZ = Alzheimer's Disease)	10.0127	12.9127	12.5394	10.0886	4.0056	11.4322	10.8345	6.7982	8.0233	13.0837	6.5505	11.4217	7.656	9.8573	10.1278	11.4597	5.0954	10.3033	11.7062	8.4012
GSM2982967	CP_ALZ_017	10.6141	12.9435	11.3555	9.1072	3.7678	11.8248	11.8207	7.3646	7.7726	13.1386	6.911	11.2361	8.2242	8.791	9.4716	11.0875	4.7648	11.2417	10.4486	9.2009
GSM2982968	CP_ALZ_018	10.3444	12.9418	12.0436	10.4064	3.9641	11.637	12.1477	7.4234	7.8808	13.2057	6.992	11.5317	8.2187	9.6223	9.8751	11.9715	4.6536	11.3106	10.5865	9.1943
GSM2982969	CP_ALZ_019	10.6305	12.8886	12.11	10.9917	3.9603	11.5006	11.3817	7.2002	8.0351	13.3205	6.7386	11.3804	7.7178	9.3579	9.5353	11.9925	5.0188	10.908	11.5827	9.1328
GSM2982970	CP_ALZ_020	10.6443	12.4695	11.9068	9.8766	4.4162	11.8948	12.0543	7.4154	7.4073	12.889	7.0046	11.2439	8.0673	9.0529	9.8903	11.8061	5.2067	11.7001	9.6442	9.0004
GSM2982971	CP_ALZ_022	10.1116	12.5716	11.7978	9.1111	3.704	11.503	11.7819	6.9978	7.7763	12.7421	6.6817	11.0881	7.8375	8.9606	9.149	11.6042	4.9594	10.8093	10.5843	8.6126
GSM2982972	CP_ALZ_023	10.1481	13.0159	12.1879	11.1574	3.8451	11.6768	11.2612	6.9845	7.7656	13.2137	7.0925	11.2756	8.3863	9.0286	9.2836	12.0537	5.0859	10.6884	11.0865	9.1405
GSM2982973	CP_CTR_007 (CTR = Control)	11.4981	13.891	12.5336	11.4002	5.791	12.1233	12.3593	7.6056	8.3221	13.4703	7.7259	11.6781	8.7932	9.8529	10.0498	12.3517	5.2582	11.8046	11.9615	9.298
GSM2982974	CP_CTR_008	12.2169	13.539	12.4923	11.3956	5.1225	12.0521	12.7113	7.5423	8.448	13.4676	7.8629	11.85	8.8217	10.0538	10.2634	12.1873	5.9497	11.8483	12.0634	9.4596
GSM2982975	CP_CTR_009	11.3261	13.8292	12.5043	11.6322	4.1689	12.0476	11.6791	7.5012	8.7604	13.4469	7.1865	11.9189	8.8209	10.1678	10.3126	12.3327	5.7911	10.9184	11.8923	9.425
GSM2982976	CP_CTR_010	12.9422	13.5109	12.3921	11.2965	7.2754	12.2544	12.2689	7.5347	8.4999	13.3808	8.5409	11.6602	8.5304	9.644	10.1846	12.0496	5.3709	12.4129	11.2307	9.5235
GSM2982977	CP_CTR_011	11.2873	13.4075	12.3322	11.1567	3.8397	11.9514	11.7137	7.5119	8.4339	13.5304	6.6813	11.731	8.6982	9.8266	10.3661	12.1455	5.3298	11.2321	10.7617	9.4639
GSM2982978	CP_CTR_012	11.507	13.2911	12.0553	10.4816	3.8143	11.6822	11.9926	7.07	8.1713	13.0391	6.653	11.6852	8.1855	9.7919	9.922	11.9128	4.9141	11.6356	11.1766	9.0239
Gene expression values by sample for genes downregulated in AD
Gene Symbol	Gene Name
SLC26A2	Solute Carrier Family 26 Member 2; Sulfate Transporter
SLC5A5	Solute Carrier Family 5 Member 5; Sodium/Iodine Cotransporter
SLC4A10	Solute Carrier Family 4 Member 10: Na-dependent Cl-HCO3 exchanger
SLC4A5	Solute Carrier Family 4 Member 5: Na-HCO3 exchanger
SLC12A1	Solute Carrier Family 12 Member 1: NKCC2 Na-K-Cl cotransporter
SLC12A2	Solute Carrier Family 12 Member 2: NKCC1 Na-K-Cl cotransporter
ATP1A2	Na-K ATPase Transporting Subunit Alpha 2
ATP1B1	Na-K ATPase Transporting Subunit Beta 1
CA4	Carbonic Anhydrase 4
CA2	Carbonic Anhydrase 2
CA3	Carbonic Anhydrase 3
ATP5L	ATP synthase, H+ transporting, mitochondrial Fo complex subunit G
ATP23	ATP23 metallopeptidase and ATP synthase assembly factor homolog
ATP5G3	ATP synthase, H+ transporting, mitochondrial Fo complex subunit C3 (subunit 9)
ATPAF1	ATP synthase mitochondrial F1 complex assembly factor 1
ATP5B	ATP synthase, H+ transporting, mitochondrial F1 complex, beta polypeptide
CLDN18	Claudin-18
CLDN11	Claudin-11
CLDN5	Claudin-5
APP	Amyloid Beta Precursor Protein

## Sheet: Unchanged Expression Values
Sample	Title	SLC12A4	SLC4A2	SLC38A3	ATP1B2	ATP1A4	CA8	CA14	CLDN1	CLDN2	CLDN3	CLDN19	OCLN	AQP4	SLC3914	CA7	CA5B	CA11	PSEN1	PSEN2	AQP1
GSM2982966	CP_ALZ_015 (ALZ = Alzheimer's Disease)	9.5701	13.1533	8.0594	10.8688	4.7855	6.9712	10.9547	9.6537	11.7534	9.451	8.1157	5.1467	10.0953	8.1115	6.4631	7.2862	8.5416	9.2919	6.5771	13.3861
GSM2982967	CP_ALZ_017	9.6638	12.5667	7.5985	10.513	5.163	8.9871	10.2409	9.156	9.4528	8.8347	6.7654	5.377	8.7856	8.3384	6.4729	6.9496	8.81	9.8144	6.715	12.9351
GSM2982968	CP_ALZ_018	9.3337	12.8166	7.4899	10.5282	4.88	8.0688	11.0936	8.7237	11.3112	8.7041	8.1088	5.4359	8.8082	8.1622	6.0252	6.8571	8.7336	9.3798	6.851	13.335
GSM2982969	CP_ALZ_019	9.5425	12.6973	8.4552	9.8621	4.69	7.4952	10.6135	9.7801	11.512	9.2516	7.0689	5.7032	9.4188	7.8908	5.9396	7.6767	8.117	9.2766	6.9544	13.3509
GSM2982970	CP_ALZ_020	9.3136	12.4763	7.7119	10.7817	4.602	7.6388	10.3388	8.8409	11.0692	8.8064	7.6228	5.4194	10.1647	8.28	6.1403	7.2126	8.6697	9.4653	6.6973	13.2329
GSM2982971	CP_ALZ_022	9.0372	12.7647	7.5294	10.8149	4.544	7.6777	10.0972	8.3166	11.2133	8.0033	6.6966	5.0592	11.2822	7.473	6.1967	7.122	8.6247	9.2982	6.9222	13.157
GSM2982972	CP_ALZ_023	9.6406	12.8452	8.9597	11.1846	3.878	6.8432	11.2372	9.4071	11.1275	9.5488	8.9085	5.6445	9.7803	7.9846	5.395	7.2401	7.9357	9.0568	6.6483	13.5958
GSM2982973	CP_CTR_007 (CTR = Control)	9.9078	13.1056	8.5034	11.3502	4.5891	8.1553	11.1771	9.5993	11.5276	8.9862	8.5429	5.4322	10.0866	8.0741	5.9769	6.9038	8.5425	9.2076	6.7046	13.1898
GSM2982974	CP_CTR_008	9.5714	12.6648	8.4111	11.3063	4.8251	8.2688	10.9896	9.2099	11.5064	9.7678	8.2651	5.5621	10.2906	7.787	6.071	7.1231	8.4383	9.0091	6.5363	12.8405
GSM2982975	CP_CTR_009	9.8547	13.3983	8.043	11.0595	4.7164	7.1455	11.2435	9.5935	11.8768	9.4702	8.4317	5.3726	10.4589	8.0724	5.9504	6.9475	8.1109	9.1538	6.4336	13.2756
GSM2982976	CP_CTR_010	9.4692	12.8327	8.1954	11.1456	4.5495	8.6257	10.7714	9.728	10.9748	8.9393	7.8056	5.3277	9.8278	8.0275	5.6618	6.6699	8.612	9.0474	6.4597	13.0447
GSM2982977	CP_CTR_011	9.8678	12.8601	8.3541	10.6725	4.693	8.0648	11.0828	10.1033	11.7534	9.6044	7.4388	5.372	9.9822	8.2011	5.9709	7.4288	8.3015	9.3227	6.9918	13.2156
GSM2982978	CP_CTR_012	9.4017	13.0091	8.0092	10.7468	4.9343	8.8108	10.4018	8.654	11.3382	9.3496	7.1236	5.5025	9.0097	7.8367	5.9218	6.6913	8.2155	9.0822	6.5153	13.445
Gene expression values by sample for unchanged genes in AD
Gene Symbol	Gene Name
SLC12A4	Solute Carrier Family 12 Member 4: KCC1 K-Cl cotransporter
SLC4A2	Solute Carrier Family 4 Member 2: Cl-HCO3 exchanger
SLC38A3	Solute Carrier Family 38 Member 3; System N Amino Acid Transporter
ATP1B2	Na-K ATPase Transporting Subunit Beta 2
ATP1A4	Na-K ATPase Transporting Subunit Alpha 4
CA8	Carbonic Anhydrase 8
CA14	Carbonic Anhydrase 14
CLDN1	Claudin-1
CLDN2	Claudin-2
CLDN3	Claudin-3
CLDN19	Claudin-19
OCLN	Occludin
AQP4	Aquaporin 4
SLC39A4	Solute Carrier Family 39 Member 4; ZIP4 Metal Ion Transporter
CA7	Carbonic Anhydrase 7
CA5B	Carbonic Anhydrase 5B
CA11	Carbonic Anhydrase 11
PSEN1	Presenilin 1
PSEN2	Presenilin 2
AQP1	Aquaporin 1
